# Supplementary material for: A human CD137×PD-L1 bispecific antibody promotes anti-tumor immunity via context-dependent T cell costimulation and checkpoint blockade
Source: Nat Commun. 2021 Jul 21;12:4445. doi: 10.1038/s41467-021-24767-5 (PMC8295259; doi:10.1038/s41467-021-24767-5)
Supplement: Supplementary file 3 — Source Data [file 41467_2021_24767_MOESM3_ESM.xlsx]

## Sheet: figure 1A
Direct		Fold induction
	Log IgG concentration (µg/ml)	PD-1xCD137	PD-1xCD137	PD-1xCD137	PD-1xCD137	PD-1xCD137	PD-1xCD137	PD-1xCD137	PD-1xCD137	Urelumab*	Neg Ctrl Ab Ctrl Ab		PD-1xCD137	PD-1xCD137	PD-1xCD137	PD-1xCD137	PD-1xCD137	PD-1xCD137	PD-1xCD137	PD-1xCD137	Urelumab*	Neg Ctrl Ab		PD-L1xCD137	PD-L1xCD137	PD-L1xCD137	PD-L1xCD137	PD-L1xCD137	PD-L1xCD137	PD-L1xCD137	Neg Ctrl Ab	PD-L1xCD137	Neg Ctrl Ab		PD-L1xCD137	PD-L1xCD137	PD-L1xCD137	PD-L1xCD137	PD-L1xCD137	PD-L1xCD137	PD-L1xCD137	PD-L1xCD137	Urelumab*	Neg Ctrl Ab		PD-L1xCD137	PD-L1xCD137	PD-L1xCD137	PD-L1xCD137
	1.30103	4	1.5	1.4	1.7	0.9	0.8	1.1	1.6	67.6	0.8		2.2	1.8	1	1.6	0.9	2.7	1.3	1	73	1		2.5	5.3	1.6	2.5	1	3	2.8	1	85.8	1.1		1.5	3.5	3.3	2.4	4.2	1.7	2	3.5	92.2	1		1.9	2.4	2.7	1.4
	0.823909	1.2	0.9	1	1.1	1	0.8	0.8	1	63.6	0.9		0.7	1	0.8	0.8	0.8	1.1	0.8	0.9	68.3	1		1.7	1.2	0.9	1.3	0.8	1.3	1.2	0.9	80.6	1		1.2	1.7	1.3	1	1.6	1.3	1.4	1.9	89.6	1.4		1.3	1.2	1.2	1.1
	0.346788	1.1	0.9	0.8	1	0.9	0.8	0.9	0.9	54.1	0.9		1	0.9	0.9	0.9	0.6	0.9	0.8	0.9	56.9	0.9		1	1.2	0.8	1.1	1	1.1	1	0.9	52.4	1.1		1.2	1.1	1.1	1.1	0.9	1.1	1.2	1.5	72.1	1		1.1	0.9	1.1	1
	-0.130334	0.9	0.8	0.8	0.8	0.8	0.7	0.8	0.9	10.1	0.8		0.7	0.8	0.9	0.9	0.8	0.8	0.8	0.8	11.3	0.9		1.1	0.7	0.9	0.8	0.9	0.8	0.9	1	8.2	1.1		1.1	1	1.1	1.3	1.2	1.1	1.2	0.8	11.2	1		0.9	0.8	1.1	1.1
	-0.607455	0.8	0.7	0.9	0.9	0.8	0.9	0.9	1	1.9	1		0.7	0.6	0.8	0.7	0.8	0.7	0.7	1	2.3	0.9		0.9	1	0.7	0.9	1	1	0.9	0.9	2.3	1.1		1.2	1.1	1.1	1.2	1.1	0.9	1.1	0.9	3.2	1		0.9	1	1	0.9
	-1.08458	0.8	0.8	0.9	0.8	0.7	0.9	0.9	0.9	1	1		0.8	0.7	0.8	0.8	0.8	1.1	0.8	0.6	1.2	1.1		0.9	1.1	1.1	1	0.9	0.8	0.8	1.1	1.1	0.9		1.1	1.2	1.1	1.2	1	1.1	1.1	1.1	1.4	1		1	1	1	0.9
Cross-linked		Fold induction
	Log IgG concentration (µg/ml)	PD-1xCD137	PD-1xCD137	PD-1xCD137	PD-1xCD137	PD-1xCD137	PD-1xCD137	PD-1xCD137	PD-1xCD137	Utomilumab*	Neg Ctrl Ab		PD-1xCD137	PD-1xCD137	PD-1xCD137	PD-1xCD137	PD-1xCD137	PD-1xCD137	PD-1xCD137	PD-1xCD137	Utomilumab*	Neg Ctrl Ab		PD-L1xCD137	PD-L1xCD137	PD-L1xCD137	PD-L1xCD137	PD-L1xCD137	PD-L1xCD137	PD-L1xCD137	Neg Ctrl Ab	Utomilumab*	Neg Ctrl Ab		PD-L1xCD137	PD-L1xCD137	PD-L1xCD137	PD-L1xCD137	PD-L1xCD137	PD-L1xCD137	PD-L1xCD137	PD-L1xCD137	Utomilumab*	Neg Ctrl Ab		PD-L1xCD137	PD-L1xCD137	PD-L1xCD137	PD-L1xCD137
	1.30103	4.2	2.3	1.3	1.6	0.9	1.1	1.6	2.2	7.8	0.9		1.3	1.8	0.9	1	0.8	2.8	1.3	1.2	4.9	0.8		3.9	4.3	2.2	3.6	1.1	2	2.2	8.4	6.1	0.9		3.2	3.7	2.7	2.6	3.8	1.6	2.2	3.7	5.3	0.7		3.7	4.8	3.1	1.8
	0.823909	1.4	0.9	0.9	1.1	1.2	1.3	0.9	1	7.9	0.9		0.9	0.8	0.9	1	0.9	1.2	0.8	0.8	4.7	0.9		1.9	2.3	1.3	1.6	1	1.4	1.4	0.8	5.4	1		1.1	1.4	1.5	1.1	1.3	1.3	1.3	1.6	5.7	0.8		2	1.6	1.8	1.1
	0.346788	1.1	0.9	1	1.3	1.2	1	1.3	0.9	4.2	1		0.8	0.8	0.7	0.8	0.8	0.9	0.8	0.7	2.5	0.8		1.4	1.4	1.1	1.2	0.9	1.3	0.8	1	2.3	0.8		1	0.9	1.1	0.7	0.8	0.9	1.3	1.2	2	0.9		1	1.1	1.3	1.3
	-0.130334	1	1	1.3	1	1	0.8	1	1	1.6	0.9		1	1	0.7	0.7	0.9	1	0.9	1	1.3	1		1	0.8	0.9	0.9	0.8	0.9	0.9	0.8	1.2	0.9		1.1	1.2	0.9	0.9	1	0.8	0.9	0.9	1.4	0.9		1.1	1	1.1	0.8
	-0.607455	1.3	1.2	1	1.1	1	1.1	1.3	1.1	1	0.8		0.8	1	0.8	0.9	0.7	0.9	0.8	0.8	0.9	0.9		0.8	1	0.9	1	1	1	0.9	1	1	0.9		0.8	0.8	0.9	1	0.8	0.9	0.9	0.8	1.1	0.9		1.1	1	0.9	1.2
	-1.08458	1.1	1	1	0.9	1	1	0.9	1.2	1	1.2		1	1	0.9	1	0.8	0.7	1	0.8	0.8	1.1		0.7	0.9	0.9	0.8	0.9	0.8	0.9	1	0.9	1.1		1.1	1	0.9	1.4	1.1	0.9	0.7	0.9	0.9	1.1		1.2	0.9	1.2	0.9
[truncated: 36 more columns]

## Sheet: Figure 1B
CHO-PD-L1		Fold induction
	Log IgG concentration (µg/ml)	PD-L1xCD137	PD-L1xCD137	PD-L1xCD137	PD-L1xCD137	PD-L1xCD137	PD-L1xCD137	PD-L1xCD137	PD-L1xCD137	Urelumab*	Neg Ctrl Ab
	1	4.70836	2.01164	12.1178	11.8735	12.4058	12.7451	11.0902	12.6654	8.44582	1.41709
	0.698	4.81309	2.17746	10.6298	12.4549	10.6418	11.8636	10.2524	12.1964	8.06073	1.236
	0.397	7.00364	1.93527	7.11382	13.0113	7.16618	12.0491	7.49018	12.5945	8.66727	1.13782
	0.096	7.02764	1.91782	5.22764	12.4647	4.36473	12.3087	4.69309	12.4254	7.28182	1.08327
	-0.221849	4.85346	2.02364	3.50945	11.9378	3.07636	11.4196	2.38691	12.1691	6.67091	1.09855
	-0.522	3.46254	2.22655	2.39236	9.25636	1.74545	9.144	1.44	9.30982	6.44182	0.835636
CHO-WT		Fold induction
	Log IgG concentration (µg/ml)	PD-L1xCD137	PD-L1xCD137	PD-L1xCD137	PD-L1xCD137	PD-L1xCD137	PD-L1xCD137	PD-L1xCD137	PD-L1xCD137	Urelumab*	Neg Ctrl Ab
	1	0.915273	1.05164	1.22945	1.38327	1.47818	1.21091	1.28836	1.29055	11.9749	1.00582
	0.698	1.15745	1.37891	1.23382	1.34182	1.34946	1.36036	1.29164	1.392	12.24	1.19782
	0.397	0.950182	1.28182	1.19673	1.18036	1.24582	1.25891	1.19673	1.28291	12.0131	1.21418
	0.096	1.16727	1.74655	1.17273	1.50327	1.22945	1.17709	1.11927	1.18036	11.2691	1.16291
	-0.221849	0.970909	1.116	1.33746	1.13454	1.08436	1.15964	1.14	1.23927	11.2069	1.29273
	-0.522	1.12582	1.41709	1.21636	1.05055	1.19236	1.39527	1.20982	1.28836	9.89891	1.09855

## Sheet: figure 1C
IL-2		Cytokine concentration (ng/ml)
	Log IgG concentration (mg/ml)	bAb001	bAb002	bAb003	atezolizumab	urelumab* + atezolizumab*	urelumab*	Neg Ctrl Ab
	1.3	12.325	11.2	15.025	0.075	3.965	3.445	0.075
	0.3	12.93	10.97	15.645	0.075	3.195	4.365	0.095
	-0.7	11.195	6.255	13.735	0.085	0.525	1.235	0.085
	-1.7	2.625	0.465	3.055	0.085	0.085	0.095	0.095
	-2.7	0.085	0.105	0.105	0.075	0.085	0.085	0.065
	-3.7	0.115	0.085	0.11	0.035	0.085	0.105	0.085
IFNg		Cytokine concentration (ng/ml)
	Log IgG concentration (mg/ml)	bAb001	bAb002	bAb003	atezolizumab	urelumab* + atezolizumab*	urelumab*	Neg Ctrl Ab
	1.3	14.98	14.03	16.01	3.265	10.645	10.76	4.385
	0.3	14.19	12.56	14.865	3.28	10.13	11.62	3.75
	-0.7	13.11	10.99	18.625	3.745	7.01	8.235	3.7
	-1.7	7.63	5.81	9.015	3.695	4.075	3.885	3.635
	-2.7	4.175	4.085	4.715	4.285	4.2	4.06	4.08
	-3.7	3.96	3.75	4.55	3.48	3.91	4.6	4.24
TNFa		Cytokine concentration (ng/ml)
	Log IgG concentration (mg/ml)	bAb001	bAb002	bAb003	atezolizumab	urelumab* + atezolizumab*	urelumab*	Neg Ctrl Ab
	1.3	1.54	1.315	1.65	0.11	0.65	0.56	0.14
	0.3	1.545	1.17	1.59	0.11	0.6	0.79	0.12
	-0.7	1.13	0.78	1.34	0.1	0.26	0.37	0.11
	-1.7	0.52	0.26	0.65	0.1	0.14	0.12	0.12
	-2.7	0.12	0.13	0.12	0.14	0.12	0.14	0.12
	-3.7	0.14	0.12	0.15	0.07	0.14	0.17	0.14

## Sheet: Figure 2E
		MFI
	Log IgG concentration (mg/ml)	MCLA-145	utomilumab*	urelumab*	Neg Ctrl Ab
	1.39794	312	627	4445	7935
	0.920819	504	665	4145	7909
	0.443697	974	673	4185	7846
	-0.0334238	2028	751	4046	7897
	-0.510545	4411	846	4234	8000
	-0.987666	6417	1378	4655	7911
	-1.46479	7280	4074	6187	7533
	-1.94191	7675	7378	7644	7298

## Sheet: Figure 2F
				Fold induction
			Log IgG concentration (mg/ml)	MCLA-145	atezolizumab*	Neg Ctrl Ab
			1.69897	5.8		1.2
			1.30103	5.6		1.1
			0.90309	4.9		1
			0.50515	4.1		0.9
			0.10721	2.8		1
			-0.29073	1.9		1
			Log IgG concentration (mg/ml)
			1		5.7
			0.5		5.9
			0.001		5.4
			-0.499		5
			-0.999		1.7
			-1.498		1

## Sheet: Figure 3A
Tetramer+CD8+ T cells (x1,000)
		Tn/Tscm	Tcm	Tem	Tte
Donor 1108	MCLA-145	38.4902	72.2322	1684.07	226.294
	urelumab*	24.607	128.245	915.857	186.435
	Neg. Ctrl Ab	90.2382	75.4269	434.057	161.82
		Tn/Tscm	Tcm	Tem	Tte
Donor 1110	MCLA-145	102.144	74.6172	750.562	326.058
	urelumab*	130.87	91.0261	270.811	155.166
	Neg. Ctrl Ab	154.968	64.4603	182.594	124.448
		Tn/Tscm	Tcm	Tem	Tte
Donor 1064	MCLA-145	134.858	23.1185	119.445	364.758
	urelumab*	149.597	17.9697	77.7188	203.956
	Neg. Ctrl Ab	73.2859	5.31828	4.46736	23.2941
		Tn/Tscm	Tcm	Tem	Tte
Donor 1066	MCLA-145	23.7499	4.6057	7.82415	19.3107
	urelumab*	15.0928	2.89218	2.52762	3.79142
	Neg. Ctrl Ab	13.7004	2.81088	2.08213	2.22788

## Sheet: Figure 3B
IL-2
	MCLA-145								urelumab*								urelumab* + atelozumab*
EC50 (ng/ml)	57.3	40.15	45.94	31.64	105.5	36	24		511.9	215.1	79.05	81.72	733.7	156	141		308	248
IFNg
	MCLA-145								Urelumab*								urelumab* + atelozumab*
EC50 (ng/ml)	32.85	14.98	11.9	54.88	51	29			569.1	31.55	140.5	26.44	232.3	57	83		94	76
TNFa
	MCLA-145								urelumab* + atelozumab*								urelumab* + atelozumab*
EC50 (ng/ml)	7.32	23.77	54.73	16.17	66.41	38	62		90.63	96.81	22.06	44	303.5	66	73		241	125

## Sheet: Figure 3C
	Neg. Ctrl Ab			MCLA-145			urelumab*			atezolizumab			ure* + atezo
IFNg (ng/ml)	2.84	9.69388	2.96134	126.833	62.3177	101.221	33.2496	59.429	14.0816	25.2086	21.0738	26.2545	146.108	176.839	82.0096
	3.70482	4.14619	10.3826	76.0607	113.11	84.252	24.7497	22.9777	24.7161	72.2843	39.6414	61.8899	141.385	99.1943	140.113
	7.42722	11.7773	9.20291	94.7421	92.3899	90.2986	71.9728	82.4318	88.1048	117.651	38.3988	65.77	258.417	278.232	294.039
	6.10626	5.91913	7.71286	255.021	233.58	323.793	70.0983	133.913	38.2683	108.432	65.0916	95.1191	1175.87	1019.07	979.805

## Sheet: Figure 3D
PBMC		Fold induction
	Log IgG concentration (mg/ml)	MCLA-145			Ure + Atezo			Ure			Atezo			Neg Ctrl Ab
	1.30103	4.6	4.5	4.7	2.5	2.6	2.9	1.3	1.7	2	1.4	1.8	2.2	0.9	1.2	1.5
	0.30103	4.6	5.2	5.7	2.1	2.8	3.1	1.4	1.8	2.5	1.2	2	1.8	1	1.3	1.6
	-0.69897	4.8	4.2	4.4	2.3	2.9	2.8	1.2	1.6	1.9	1.4	1.8	1.9	1	1.2	1.4
	-1.69897	2.6	2.1	3.9	1.9	1.6	2.1	1.1	1.3	1.6	1.5	2	1.9	1.1	1.1	1.1
	-2.69897	1.7	1.4	2.4	1.5	1.4	1.8	1	0.9	1.5	1.2	1.3	1.4	1	1.1	1.2
	-3.69897	1.5	1.2	1.4	1.3	1.2	1.2	1	1.1	1.3	1.4	1.3	1.5	1	0.9	0.8
Whole Blood		Fold induction
	IgG concentration (µg/ml)	MCLA-145												Isotype Control
	1e-06	1.08145	1.42437	1.13712	1.58849	0.941181	2.36996	2.02964	1.40717	0.773971	2.46949	0.848485		1.15699	0.917415	1.01684	0.962236
	1e-05	0.972549	1.20918	1.10748	1.14325	1.71688	0.783241	1.33448	1.32499	0.59041	1.05393	0.780328		0.913472	0.658809	0.402934	0.742457
	0.0001	0.914625	1.25733	1.11695	1.03127	1.40028	0.784299	1.0495	1.24009	0.579607	0.935298	0.792901		1.18749	0.659355	1.09699	0.730201
	0.001	1.48886	2.16673	1.19258	1.93887	1.154	0.823003	2.44861	2.73912	0.658885	1.03479	0.861164		1.20395	0.778883	0.711987	0.748348
	0.01	2.0005	1.89823	1.41139	1.66369	2.48382	0.567808	3.35723	3.08415	0.734861	1.29805	0.899218		1.00168	0.73178	0.546098	0.694597
	0.1	1.53332	2.603	1.58043	3.08539	4.4145	2.53612	6.98729	4.13771	0.793252	3.85093	1.07043		1.56188	0.799501	1.06007	0.862734
	1	2.41763	5.08342	1.84434	3.32635	7.52542	4.31174	12.7807	5.73292	1.1022	8.08775	1.10068		1.23334	1.11353	2.33132	0.839534
	10	2.32797	4.26491	1.90162	3.46229	8.86123	5.20638	14.0788	7.72334	1.34533	9.13352	1.3494		2.2357	1.02107	2.19081	0.985496

## Sheet: Figure 3E
	Neg. Ctrl Ab				MCLA-145				atezolizumab*				urelumab*				ure* + atezo*
IFNg (fold induction)	1.7223	1.39196	0.473931	0.555416	16.7019	7.17429	7.53874	44.7095	7.32278	4.60086	7.73016	15.7155	0.605367	1.84974	1.09142	0.377537	5.91373	4.64149	13.8887	0.7374
	Neg. Ctrl Ab				MCLA-145				atezolizumab*				urelumab*				ure* + atezo*
TNFa (fold induction)	2.69475	1.04793		5.13602	20.4883	3.75375	56.5492	34.4017	4.84861	2.31856	7.86091	19.2274	0.672927	2.05042			6.4779	2.59147	13.5521	2.11687

[truncated: 31 more sheets: Figure 3F, Figure 3G, Figure 4A, Figure 4B, Figure 4C, Figure 4D, Figure 4E, Figure 4F, Figure 4G, Figure 5B, Figure 5C, Figure 5D, Figure 5E, Figure 5F, Figure 6A, Figure 6B, Figure 6d, Figure 6F, Figure S1b, Figure S1c …]
